# Supplementary material for: First fossil of an oestroid fly (Diptera: Calyptratae: Oestroidea) and the dating of oestroid divergences
Source: PLoS One. 2017 Aug 23;12(8):e0182101. doi: 10.1371/journal.pone.0182101 (PMC5568141; doi:10.1371/journal.pone.0182101)
Supplement: S1 Dataset — (TXT) [file pone.0182101.s004.txt]

#NEXUS
[written Tue Jun 06 16:21:50 CEST 2017 by Mesquite  version 3.10 (build 765) at DESKTOP-SVPNHTN/192.168.207.135]

BEGIN TAXA;
	DIMENSIONS NTAX=49;
	TAXLABELS
		Musca_autumnalis Alluaudinella_centralis Ochromusca_trifaria Anthomyia_sp. Amenia_sp. Paramenia_spp. Catapicephala_spp. Euphumosia_sp. Auchmeromyia_spp. Bengalia_spp. Phumosia_sp. Aphyssura_spp. Eurychaeta_muscaria Sarconesia_spp. Toxotarsus_ambrosiana Calliphora_vomitoria Chrysomya_spp. Lucilia_spp. Melinda_sp. Pollenia_rudis Morinia_doronici Morinia_sp. Rhyncomya_impavida Rhinophora_lepida Phyto_discrepans Sarcophaga_sp. Miltogramma_sp. Cuterebra_sp. Hypoderma_diana Gasterophilus_intestinalis Oestrus_ovis Gnadochaeta_sp. Ectophasia_crassipennis Dexia_rustica Tachina_fera Exorista_larvarum Gonia_ornata Mystacinobia_zelandica Axinia_lucaris Bezzimyia_yepezi McAlpinesFly Mesembrinella_sp.1 Mesembrinella_caenozoica Mesembrinella_perisi Mesembrinella_patriciae Mesembrinella_nigripes Mesembrinella_sp.2 Mesembrinella_facialis Mesembrinella_latifrons 
	;

END;


BEGIN CHARACTERS;
	DIMENSIONS  NCHAR=74;
	FORMAT DATATYPE = STANDARD GAP = - MISSING = ? SYMBOLS = "  0 1 2 3 4 5 6";
	CHARSTATELABELS 
		1 general_integument /  'non-metallic' 'metallic^n', 2 head_profile /  not_receding strongly_receding, 3 facial_carina /  absent weak very_strong, 4 parafacial /  setose bare, 5 female_crossed_interfrontal_setae /  absent present, 6 'post-ocular setae' /  equal_size alternating_size reduced, 7 'postpronotum, number of setae' /  2 3 '3+1' '3+1 and further', 8 Prothoracic_spiracle /  normally_fringed 'with only a drop-shaped dorsal opening', 9 proepisternal_depression /  'bare, without setae' setose, 10 postalar_wall /  'bare, without setae' setose, 11 metasternal_area /  'bare, without setae' setose, 12 coxopleural_streak /  present absent, 13 lower_part_of_anterior_half_of_anepimeron /  bare_or_very_slightly_invaded_by_setulae_from_behind invaded_fully_by_setulae_or_setae_from_behind, 14 'katepisternal setae, pattern' /  '2+1, 1+1 or 0+1' '1 + 2', 15 metakatepisternum /  bare with_small_setulae, 16 metathoracic_spiracular_fringe_pattern /  spiracle_fringed_not_divided_into_anterior_and_posterior_lappets spiracle_fringed_by_two_lappets_variously_shaped spiracle_without_fringe, 17 'metathoracic spiracle, shape and size of fringe if not divided into two lappets' /  'giagged, U-shaped' 'narrow rim, U-shaped' 'reniform and operculum-like', 18 'metathoracic spiracle, size of lappets if two' /  anterior_lappet_smaller_than_posterior 'lappets about same size, not both outwardly directed' anterior_lappet_larger_than_posterior 'both lappets very small, outwardly directed', 19 'metathoracic spiracle, size' /  small large, 20 anterior_lappet_of_metathoracic_spiracle /  bare with_bundle_of_long_setulae_in_upper_part_directed_backwards some_isolated_setulae, 21 subscutellum /  normal_as_in_Calliphora weakly_convex 'strongly convex, sometimes with central depression indicated' very_strongly_convex, 22 meral_setae /  absent present, 23 'meral setae, shape' /  in_a_vertical_row_in_front_of_metathoracic_spiracle patch_of_hairs, 24 'excavation in syntergite 1+2 dorsally at anterior end of abdomen' /  'reaching margin of T1+2' not_reaching_margin, 25 'lower calypter, shape' /  posteriorly_broad 'posteriorly narrow, i.e., tongue shaped', 26 shape_of_wing_vein_Sc /  with_distinct_concavity with_indistinct_or_no_concavity, 27 subcostal_sclerite /  'bare, only with soft velvety microtrichiae' with_setulae_or_setae, 28 'stem-vein, upper surface' /  bare with_row_of_setae, 29 'node at base of vein R4+5' /  bare setose, 30 distal_part_of_vein_M1 /  straight bent, 31 bend_of_M1_characteristically_broadly_rounded /  absent present, 32 Colour_of_proximal_half_of_fore_claws /  black_or_brown whitish_or_yellow, 33 hind_surface_of_hind_coxa /  bare setose, 34 'articulation between tergite 6 and syntergosternite 7+8' /  not_fused fused, 35 'sclerotized membrane between tergite 6 and syntergosternite 7+8' /  absent present, 36 cercus_shape_in_lateral_view /  more_or_less_straight_or_distally_curved evenly_curved_anteriorly, 37 configuration_of_male_surstylus /  freely_articulated_with_epandrium fused_with_epandrium, 38 'Connection between bacilliform sclerite and surstylus, position' /  bacilliform_sclerite_joins_susrtylus_at_the_anterobasal_corner_of_surstylus bacilliform_sclerite_joins_susrtylus_at_the_in_medial_basal_position, 39 'plate-like pregonite' /  absent present, 40 apical_part_of_dorsolateral_processes_of_distiphallus /  'confluent with aedeagal wall, without free tip' 'separate from aedeagal wall, tip free' 'tips fused and modified into a shield-like structure', 41 dorsolateral_processes_of_distiphallus /  'separate mid-dorsally' 'fused mid-dorsally', 42 median_process_of_ventral_sclerotisation_of_distiphallus /  absent present, 43 'membranous connection between basi- and distiphallus' /  absent present, 44 armature_on_ventral_and_ventrolateral_surface_of_distalmost_parts_of_distiphallus_in_the_form_of_small_teeth /  present absent, 45 lateral_projection_of_lateroventral_lobe_of_distiphallus /  absent present, 46 postgonal_apodeme /  absent present, 47 posterior_extensions_of_hypandrium /  absent present, 48 ovipositor_sclerite_length /  very_short moderate long very_long very_long_but_not_telescopic, 49 'epiproct of ovipositor, microtrichiosity' /  absent present, 50 'cerci of ovipositor, microtrichiosity' /  absent present, 51 'cerci of ovipositor, morphology' /  'more or less oval, moderately broad, long numerous setae, no sensillae on disk' 'oval, moderately broad, some setae grouped along outer margin a little distance from tip, with numerous sensillae on disk' 'long, narrow, elongate, with setae, without sensillae' 'short and broad, wart-like, without sensillae', 52 lingulae_on_hypoproct_in_ovipositor /  absent present, 53 tergite_8_of_ovipositor /  'Calliphora-type, ie, two elongate, separate rods' 'Sarcophagidae-type, ie, short, separate rods' 'Euphumosia- type, ie, very short and reduced, very laterally placed small sclerites' 'Melinda-type, ie, very elongate, the rods fused at hind end, also fused with epiproct' 'Helicoboscinae-type, ie, moderately long and rather large sclerites, more or less fused with its partner on the opposite side at the hind end' 'Anthomyia-type, i.e., divided into three long and narrow rods' not_divided, 54 sterinte_8_of_ovipositor /  almost_absent 'small, wider than long' elongate_with_entire_apex elongate_with_bifid_apex double 'elongate, reduced in anterior half' 'keel-shaped or boat-shaped', 55 sensillae_trichodea_on_ovipositor_sternites /  present absent, 56 very_elongated_spermathecae /  absent present, 57 shape_of_elongated_spermathecae /  tuber bulbous filiform, 58 'Uterus with two-lobed incubatory pouch' /  absent present, 59 reproduction_type /  oviparous 'ovolarviparous (several larvae)' 'macrolarviparous (single larva)', 60 'Egg: shape' /  'non plano-convex' 'plano-convex', 61 'Egg: structure of plastron' /  'cobblestone-like pattern' 'reticulate, sieve-like pattern', 62 'First instar: labrum' /  well_developed reduced, 63 'First instar: mandible' /  present reduced_to_absent, 64 'First instar: mandible shape' /  'dorsal arch smooth, without teeth' dorsal_arch_with_one_or_more_teeth, 65 'First instar: shape of anterior part of pharyngeal sclerite' /  short_or_medium_sized elongated, 66 'First instar: length of antenna' /  'short, about as long as maximum diameter' 'long, several times longer than maximum diameter', 67 'First instar: setosity of body segments' /  without_setae 'with distinct setae arranged in a widely spaced ring around most body segments^n', 68 'First instar: structure of integument' /  'smooth, without scales' 'encrusted by small scale-like spines', 69 'First instar: shape of terminal segment' /  'unmodified, at most flattened or with spiracles recessed in a cavity' 'with a pair of sac-like lobes or vesicles', 70 'First instar: locomotory behaviour' /  typical_creeping_practically_without_arching_of_body 'leech-like crawling (or somersaulting) including considerable arching and with a major part of body lifted free of the substrate', 71 'Third instar: parastomal bars of third instar larvae' /  present absent, 72 'First instar: posterior spiracles recessed' /  no yes, 73 'Third instar: posterior spiracle porous' /  absent present, 74 'Third instar: posterior spiracles with near vertical spiracular slits' /  no yes ; 
	MATRIX
	Musca_autumnalis            000100100000{0 1}1100-0-00-1000111100000100--00-00010041?400-000?000{0 1}000001000
	Alluaudinella_centralis     00010011000101100-0-00-1000001100000100--00-000100416400-00000001000001000
	Ochromusca_trifaria         00010011000111100-0-20-1000011100000100--00-000100406410-0000?????????1000
	Anthomyia_sp.               000100000000{0 1}1?00-0-00-1000000000000100--10-000300205400-0000?0{0 1}{0 1}000000000
	Amenia_sp.                  1021013011000011-111210000001100100000010?00010011002110-020??0??????00000
	Paramenia_spp.              1001013001???0?1-111210?00001100?00?00010?000100???????0-020??0000?0??????
	Catapicephala_spp.          1001013001101011-111210000001100000?00010?000100??0?21?0-010??0???????????
	Euphumosia_sp.              {0 1}001010011010011-211210000001100100?00010?00010011002010-020??0000?0??????
	Auchmeromyia_spp.           0000011001111001-21{0 2}110000001100000?01010100010100000500-000??000000000000
	Bengalia_spp.               0000010001110011-21011010000110010000102??0?010100000200-000??????????????
	Phumosia_sp.                100{0 1}011011010001-210010000001100100000010100010011002010-010?00000000?????
	Aphyssura_spp.              10010110110100?1-1000100000011000000000101000100??002100-010??0000000?????
	Eurychaeta_muscaria         000001{2 3}010100011-000{0 1}10000001100000000010100010000004010-020?0000000000000
	Sarconesia_spp.             1000012011110011-210010000111100000000010100010200110300-000?0000000000000
	Toxotarsus_ambrosiana       0000010011110001-20001011001110000000001010?010200110200-000?0000000000000
	Calliphora_vomitoria        100001{1 2}011111001-210010000001100000000010100010200110300-0{0 1}000000000000000
	Chrysomya_spp.              10000110111100{0 1}1-210010{0 1}00111100100000010100010200110500-00000000000000000
	Lucilia_spp.                1001012011100011-{1 2}10010{0 1}00{0 1}01100{0 1}00000010100010200110200-00000000000000000
	Melinda_sp.                 1000012011110001-21001000000110000000001010?010300313000-000?0000000000000
	Pollenia_rudis              0020011001000001-000010100001100000000010101010111210200-00000000000000000
	Morinia_doronici            0011010001000001-000110110000100000000010101010111210200-00000000000000000
	Morinia_sp.                 0020011001000001-000110110000100000000010101010100210200-0000?????????????
	Rhyncomya_impavida          101001{1 2}0{0 1}0000001-11001011001{0 1}100000000021100010111000200-010?10011{0 1}0?01000
	Rhinophora_lepida           0000011000000001-300110110001100000000001100010100200200-00011011111111000
	Phyto_discrepans            0000011000000001-300110110001100000000000100010100200210-00011011111111000
	Sarcophaga_sp.              0000011000000001-000010000001100000000000110010011001110-11??0000000000101
	Miltogramma_sp.             00010?1000000001-000010100001100000000001100000011001110-11??000000000?101
	Cuterebra_sp.               1020-2-0111{0 1}1-01-00021110100{0 1}100000?000000000100????1410-000?0000000101000
	Hypoderma_diana             0020-2-0111?1-?1-000211101000100000?1001000?0102????1410-000?0000000001010
	Gasterophilus_intestinalis  0010-2-01?1?1-?1-200211101000100000?000--0-?0104????0610-000?0000000001000
	Oestrus_ovis                0?10-2-00?1?0-?1-000211101000100000?0000000?0100????1410-110?1000000001010
	Gnadochaeta_sp.             0010011000000001-000310100001100000000001101010011?1??00-010?01-0000001000
	Ectophasia_crassipennis     0020010000000001-00031010000110000000000-001011011????00-001?01-0000001000
	Dexia_rustica               0021010000000001-000310000001100000000101111010011????00-01??01-000?001000
	Tachina_fera                0010013000000001-000310000001100000000001101010011?1??00-01??01-000?0-1000
	Exorista_larvarum           0001012000000001-000310000001100000000001001010111?1??00-001?01-0000001000
	Gonia_ornata                0000012000000001-000310000001100000000001001010011?1??00-001?01-0000001000
	Mystacinobia_zelandica      0010??10000???12--0-0101-------0000000001100000300100200-0000?0???00001000
	Axinia_lucaris              0100010000000001-3001101110000000000100011000103?????2?0-00???????????????
	Bezzimyia_yepezi            0101010000000001-300110111001-00000010010100010100200200-0001101111111????
	McAlpinesFly                00011110000000001-0-210100001000000010010100000000002000-020-1001000000000
	Mesembrinella_sp.1          10011111011100102-1-2100001011101100100101000100000020012020-100000000????
	Mesembrinella_caenozoica    0001?11101?100?02-1-210000001110?0?110010?0?1???????????????-?????????????
	Mesembrinella_perisi        00011111011100102-1-210000001111100110010100000000002001002?-?????????????
	Mesembrinella_patriciae     10011111011100102-1-?10000001111??01100101000?00000020?10020-100000000????
	Mesembrinella_nigripes      00011111011100102-1-2100000011111001100101000000000020010020-1000000000000
	Mesembrinella_sp.2          10011111011100102-1-2100000011101100100101000100000020012020-100000000????
	Mesembrinella_facialis      00011111011100102-1-2100000011101011100101001?00000020011020-100000000????
	Mesembrinella_latifrons     10011111011100102-1-2100001111101100100101000100000020012020-100000000????

;

END;
BEGIN TREES;
	Title 'Trees from "Oestroidea_phylogeny.nex"';
	ID 0156704085641;
	LINK Taxa = Taxa;
	TRANSLATE
[0] 		n0 Musca_autumnalis,
[1] 		n1 Alluaudinella_centralis,
[2] 		n2 Ochromusca_trifaria,
[3] 		n3 Anthomyia_sp.,
[4] 		n4 Amenia_sp.,
[5] 		n5 Paramenia_spp.,
[6] 		n6 Catapicephala_spp.,
[7] 		n7 Euphumosia_sp.,
[8] 		n8 Auchmeromyia_spp.,
[9] 		n9 Bengalia_spp.,
[10] 		n10 Phumosia_sp.,
[11] 		n11 Aphyssura_spp.,
[12] 		n12 Eurychaeta_muscaria,
[13] 		n13 Sarconesia_spp.,
[14] 		n14 Toxotarsus_ambrosiana,
[15] 		n15 Calliphora_vomitoria,
[16] 		n16 Chrysomya_spp.,
[17] 		n17 Lucilia_spp.,
[18] 		n18 Melinda_sp.,
[19] 		n19 Pollenia_rudis,
[20] 		n20 Morinia_doronici,
[21] 		n21 Morinia_sp.,
[22] 		n22 Rhyncomya_impavida,
[23] 		n23 Rhinophora_lepida,
[24] 		n24 Phyto_discrepans,
[25] 		n25 Sarcophaga_sp.,
[26] 		n26 Miltogramma_sp.,
[27] 		n27 Cuterebra_sp.,
[28] 		n28 Hypoderma_diana,
[29] 		n29 Gasterophilus_intestinalis,
[30] 		n30 Oestrus_ovis,
[31] 		n31 Gnadochaeta_sp.,
[32] 		n32 Ectophasia_crassipennis,
[33] 		n33 Dexia_rustica,
[34] 		n34 Tachina_fera,
[35] 		n35 Exorista_larvarum,
[36] 		n36 Gonia_ornata,
[37] 		n37 Mystacinobia_zelandica,
[38] 		n38 Axinia_lucaris,
[39] 		n39 Bezzimyia_yepezi,
[40] 		n40 McAlpinesFly,
[41] 		n41 Mesembrinella_sp.1,
[42] 		n42 Mesembrinella_caenozoica,
[43] 		n43 Mesembrinella_perisi,
[44] 		n44 Mesembrinella_patriciae,
[45] 		n45 Mesembrinella_nigripes,
[46] 		n46 Mesembrinella_sp.2,
[47] 		n47 Mesembrinella_facialis,
[48] 		n48 Mesembrinella_latifrons;
	TREE tnt_1 = (n0,((n1,n2),(n3,((n12,((n11,(n10,(n7,(n4,(n5,n6))))),((((n8,n9),(n14,(n17,(n18,(n15,(n13,n16)))))),(n19,(n20,n21))),((((n22,(n37,(n23,(n24,(n38,n39))))),(n31,(n34,(n33,(n32,(n35,n36)))))),(n30,(n29,(n27,n28)))),(n25,n26))))),(n40,((n46,(n41,n48)),((n42,n47),(n44,(n43,n45)))))))));
	TREE tnt_2 = (n0,((n1,n2),(n3,((n12,(((n11,(n10,(n7,(n4,(n5,n6))))),(((n8,n9),(n14,(n17,(n18,(n15,(n13,n16)))))),(n19,(n20,n21)))),((((n22,(n37,(n23,(n24,(n38,n39))))),(n31,(n34,(n33,(n32,(n35,n36)))))),(n30,(n29,(n27,n28)))),(n25,n26)))),(n40,((n46,(n41,n48)),((n42,n47),(n44,(n43,n45)))))))));
	TREE tnt_3 = (n0,((n1,n2),(n3,((n12,((n11,(n10,(n7,(n4,(n5,n6))))),((((n8,n9),(n14,(n17,(n18,(n15,(n13,n16)))))),(n19,(n20,n21))),(((n22,(n37,(n23,(n24,(n38,n39))))),(n31,(n34,(n33,(n32,(n35,n36)))))),((n25,n26),(n30,(n29,(n27,n28)))))))),(n40,((n46,(n41,n48)),((n42,n47),(n44,(n43,n45)))))))));
	TREE tnt_4 = (n0,((n1,n2),(n3,((n12,(((n11,(n10,(n7,(n4,(n5,n6))))),((((n8,n9),(n14,(n17,(n18,(n15,(n13,n16)))))),(n19,(n20,n21))),(((n22,(n37,(n23,(n24,(n38,n39))))),(n31,(n34,(n33,(n32,(n35,n36)))))),(n30,(n29,(n27,n28)))))),(n25,n26))),(n40,((n46,(n41,n48)),((n42,n47),(n44,(n43,n45)))))))));
	TREE tnt_5 = (n0,((n1,n2),(n3,((n12,((n11,(n10,(n7,(n4,(n5,n6))))),((((n8,n9),(n14,((n15,(n13,n16)),(n17,n18)))),(n19,(n20,n21))),((((n22,(n37,(n23,(n24,(n38,n39))))),(n31,(n34,(n33,(n32,(n35,n36)))))),(n30,(n29,(n27,n28)))),(n25,n26))))),(n40,((n46,(n41,n48)),((n42,n47),(n44,(n43,n45)))))))));
	TREE tnt_6 = (n0,((n1,n2),(n3,((n12,(((n11,(n10,(n7,(n4,(n5,n6))))),(((n8,n9),(n14,(n18,(n17,(n15,(n13,n16)))))),(n19,(n20,n21)))),((((n22,(n37,(n23,(n24,(n38,n39))))),(n31,(n34,(n33,(n32,(n35,n36)))))),(n30,(n29,(n27,n28)))),(n25,n26)))),(n40,((n46,(n41,n48)),((n42,n47),(n44,(n43,n45)))))))));
	TREE tnt_7 = (n0,((n1,n2),(n3,((n12,((((n6,(n5,(n4,n7))),(n10,n11)),(((n8,n9),(n14,(n17,(n18,(n15,(n13,n16)))))),(n19,(n20,n21)))),((((n22,(n37,(n23,(n24,(n38,n39))))),(n31,(n34,(n33,(n32,(n35,n36)))))),(n30,(n29,(n27,n28)))),(n25,n26)))),(n40,((n46,(n41,n48)),((n42,n47),(n44,(n43,n45)))))))));
	TREE tnt_8 = (n0,((n1,n2),(n3,((n12,((n11,(n10,(n7,(n4,(n5,n6))))),((((n8,n9),(n14,(n18,(n17,(n15,(n13,n16)))))),(n19,(n20,n21))),(((n22,(n37,(n23,(n24,(n38,n39))))),(n31,(n34,(n33,(n32,(n35,n36)))))),((n25,n26),(n30,(n29,(n27,n28)))))))),(n40,((n46,(n41,n48)),((n42,n47),(n44,(n43,n45)))))))));
	TREE tnt_9 = (n0,((n1,n2),(n3,((n12,(((n11,(n10,(n7,(n4,(n5,n6))))),((((n8,n9),(n14,(n18,(n17,(n15,(n13,n16)))))),(n19,(n20,n21))),(((n22,(n37,(n23,(n24,(n38,n39))))),(n31,(n34,(n33,(n32,(n35,n36)))))),(n30,(n29,(n27,n28)))))),(n25,n26))),(n40,((n46,(n41,n48)),((n42,n47),(n44,(n43,n45)))))))));
	TREE tnt_10 = (n0,((n1,n2),(n3,((n12,((((n6,(n5,(n4,n7))),(n10,n11)),((((n8,n9),(n14,(n17,(n18,(n15,(n13,n16)))))),(n19,(n20,n21))),(((n22,(n37,(n23,(n24,(n38,n39))))),(n31,(n34,(n33,(n32,(n35,n36)))))),(n30,(n29,(n27,n28)))))),(n25,n26))),(n40,((n46,(n41,n48)),((n42,n47),(n44,(n43,n45)))))))));
	TREE tnt_11 = (n0,((n1,n2),(n3,((n12,((n11,(n10,(n7,(n4,(n5,n6))))),((((n8,n9),(n14,(n18,(n15,(n17,(n13,n16)))))),(n19,(n20,n21))),((((n22,(n37,(n23,(n24,(n38,n39))))),(n31,(n34,(n33,(n32,(n35,n36)))))),(n30,(n29,(n27,n28)))),(n25,n26))))),(n40,((n46,(n41,n48)),((n42,n47),(n44,(n43,n45)))))))));
	TREE tnt_12 = (n0,((n1,n2),(n3,((n12,((n11,(n10,(n7,(n4,(n5,n6))))),((((n8,n9),(n14,(n17,(n15,(n18,(n13,n16)))))),(n19,(n20,n21))),((((n22,(n37,(n23,(n24,(n38,n39))))),(n31,(n34,(n33,(n32,(n35,n36)))))),(n30,(n29,(n27,n28)))),(n25,n26))))),(n40,((n46,(n41,n48)),((n42,n47),(n44,(n43,n45)))))))));
	TREE tnt_13 = (n0,((n1,n2),(n3,((n12,(((n11,(n10,(n7,(n4,(n5,n6))))),(((n8,n9),(n14,(n15,(n18,(n17,(n13,n16)))))),(n19,(n20,n21)))),((((n22,(n37,(n23,(n24,(n38,n39))))),(n31,(n34,(n33,(n32,(n35,n36)))))),(n30,(n29,(n27,n28)))),(n25,n26)))),(n40,((n46,(n41,n48)),((n42,n47),(n44,(n43,n45)))))))));
	TREE tnt_14 = (n0,((n1,n2),(n3,((n12,(((n11,(n10,(n7,(n4,(n5,n6))))),(((n8,n9),(n14,(n17,(n15,(n18,(n13,n16)))))),(n19,(n20,n21)))),((((n22,(n37,(n23,(n24,(n38,n39))))),(n31,(n34,(n33,(n32,(n35,n36)))))),(n30,(n29,(n27,n28)))),(n25,n26)))),(n40,((n46,(n41,n48)),((n42,n47),(n44,(n43,n45)))))))));
	TREE tnt_15 = (n0,((n1,n2),(n3,((n12,((((n6,(n5,(n4,n7))),(n10,n11)),(((n8,n9),(n14,(n18,(n17,(n15,(n13,n16)))))),(n19,(n20,n21)))),((((n22,(n37,(n23,(n24,(n38,n39))))),(n31,(n34,(n33,(n32,(n35,n36)))))),(n30,(n29,(n27,n28)))),(n25,n26)))),(n40,((n46,(n41,n48)),((n42,n47),(n44,(n43,n45)))))))));
	TREE tnt_16 = (n0,((n1,n2),(n3,((n12,((n11,(n10,(n7,(n4,(n5,n6))))),((((n8,n9),(n14,(n15,(n18,(n17,(n13,n16)))))),(n19,(n20,n21))),(((n22,(n37,(n23,(n24,(n38,n39))))),(n31,(n34,(n33,(n32,(n35,n36)))))),((n25,n26),(n30,(n29,(n27,n28)))))))),(n40,((n46,(n41,n48)),((n42,n47),(n44,(n43,n45)))))))));
	TREE tnt_17 = (n0,((n1,n2),(n3,((n12,((n11,(n10,(n7,(n4,(n5,n6))))),((((n8,n9),(n14,(n17,(n15,(n18,(n13,n16)))))),(n19,(n20,n21))),(((n22,(n37,(n23,(n24,(n38,n39))))),(n31,(n34,(n33,(n32,(n35,n36)))))),((n25,n26),(n30,(n29,(n27,n28)))))))),(n40,((n46,(n41,n48)),((n42,n47),(n44,(n43,n45)))))))));
	TREE tnt_18 = (n0,((n1,n2),(n3,((n12,(((n11,(n10,(n7,(n4,(n5,n6))))),((((n8,n9),(n14,(n15,(n18,(n17,(n13,n16)))))),(n19,(n20,n21))),(((n22,(n37,(n23,(n24,(n38,n39))))),(n31,(n34,(n33,(n32,(n35,n36)))))),(n30,(n29,(n27,n28)))))),(n25,n26))),(n40,((n46,(n41,n48)),((n42,n47),(n44,(n43,n45)))))))));
	TREE tnt_19 = (n0,((n1,n2),(n3,((n12,(((n11,(n10,(n7,(n4,(n5,n6))))),((((n8,n9),(n14,(n17,(n15,(n18,(n13,n16)))))),(n19,(n20,n21))),(((n22,(n37,(n23,(n24,(n38,n39))))),(n31,(n34,(n33,(n32,(n35,n36)))))),(n30,(n29,(n27,n28)))))),(n25,n26))),(n40,((n46,(n41,n48)),((n42,n47),(n44,(n43,n45)))))))));
	TREE tnt_20 = (n0,((n1,n2),(n3,((n12,((((n6,(n5,(n4,n7))),(n10,n11)),((((n8,n9),(n14,(n18,(n17,(n15,(n13,n16)))))),(n19,(n20,n21))),(((n22,(n37,(n23,(n24,(n38,n39))))),(n31,(n34,(n33,(n32,(n35,n36)))))),(n30,(n29,(n27,n28)))))),(n25,n26))),(n40,((n46,(n41,n48)),((n42,n47),(n44,(n43,n45)))))))));
	TREE tnt_21 = (n0,((n1,n2),(n3,((n12,((((n6,(n5,(n4,n7))),(n10,n11)),(((n8,n9),(n14,(n15,(n18,(n17,(n13,n16)))))),(n19,(n20,n21)))),((((n22,(n37,(n23,(n24,(n38,n39))))),(n31,(n34,(n33,(n32,(n35,n36)))))),(n30,(n29,(n27,n28)))),(n25,n26)))),(n40,((n46,(n41,n48)),((n42,n47),(n44,(n43,n45)))))))));
	TREE tnt_22 = (n0,((n1,n2),(n3,((n12,((((n6,(n5,(n4,n7))),(n10,n11)),(((n8,n9),(n14,(n17,(n15,(n18,(n13,n16)))))),(n19,(n20,n21)))),((((n22,(n37,(n23,(n24,(n38,n39))))),(n31,(n34,(n33,(n32,(n35,n36)))))),(n30,(n29,(n27,n28)))),(n25,n26)))),(n40,((n46,(n41,n48)),((n42,n47),(n44,(n43,n45)))))))));
	TREE tnt_23 = (n0,((n1,n2),(n3,((n12,((((n6,(n5,(n4,n7))),(n10,n11)),((((n8,n9),(n14,(n15,(n18,(n17,(n13,n16)))))),(n19,(n20,n21))),(((n22,(n37,(n23,(n24,(n38,n39))))),(n31,(n34,(n33,(n32,(n35,n36)))))),(n30,(n29,(n27,n28)))))),(n25,n26))),(n40,((n46,(n41,n48)),((n42,n47),(n44,(n43,n45)))))))));
	TREE tnt_24 = (n0,((n1,n2),(n3,((n12,((((n6,(n5,(n4,n7))),(n10,n11)),((((n8,n9),(n14,(n17,(n15,(n18,(n13,n16)))))),(n19,(n20,n21))),(((n22,(n37,(n23,(n24,(n38,n39))))),(n31,(n34,(n33,(n32,(n35,n36)))))),(n30,(n29,(n27,n28)))))),(n25,n26))),(n40,((n46,(n41,n48)),((n42,n47),(n44,(n43,n45)))))))));
	TREE tnt_25 = (n0,((n1,n2),(n3,(((n12,((n11,(n10,(n7,(n4,(n5,n6))))),((n8,n9),(n14,(n17,((n13,n16),(n15,n18))))))),((n19,(n20,n21)),(((n22,(n37,(n23,(n24,(n38,n39))))),(n31,(n34,(n33,(n32,(n35,n36)))))),((n25,n26),(n30,(n29,(n27,n28))))))),(n40,((n46,(n41,n48)),((n42,n47),(n44,(n43,n45)))))))));
	TREE tnt_26 = (n0,((n1,n2),(n3,(((n12,((n11,(n10,(n7,(n4,(n5,n6))))),((n8,n9),(n14,(n17,((n13,n16),(n15,n18))))))),((n19,(n20,n21)),((((n22,(n37,(n23,(n24,(n38,n39))))),(n31,(n34,(n33,(n32,(n35,n36)))))),(n30,(n29,(n27,n28)))),(n25,n26)))),(n40,((n46,(n41,n48)),((n42,n47),(n44,(n43,n45)))))))));
	TREE tnt_27 = (n0,((n1,n2),(n3,(((n12,(((n11,(n10,(n7,(n4,(n5,n6))))),(n17,(n18,(n15,(n14,(n13,n16)))))),(n8,n9))),((n19,(n20,n21)),(((n22,(n37,(n23,(n24,(n38,n39))))),(n31,(n34,(n33,(n32,(n35,n36)))))),((n25,n26),(n30,(n29,(n27,n28))))))),(n40,((n46,(n41,n48)),((n42,n47),(n45,(n43,n44)))))))));
	TREE tnt_28 = (n0,((n1,n2),(n3,(((n12,(((n11,(n10,(n7,(n4,(n5,n6))))),((n17,(n14,(n13,n16))),(n15,n18))),(n8,n9))),((n19,(n20,n21)),(((n22,(n37,(n23,(n24,(n38,n39))))),(n31,(n34,(n33,(n32,(n35,n36)))))),((n25,n26),(n30,(n29,(n27,n28))))))),(n40,((n46,(n41,n48)),((n42,n47),(n45,(n43,n44)))))))));
	TREE tnt_29 = (n0,((n1,n2),(n3,(((n12,(((n11,(n10,(n7,(n4,(n5,n6))))),(n17,(n18,(n15,(n14,(n13,n16)))))),(n8,n9))),((n19,(n20,n21)),((((n22,(n37,(n23,(n24,(n38,n39))))),(n31,(n34,(n33,(n32,(n35,n36)))))),(n30,(n29,(n27,n28)))),(n25,n26)))),(n40,((n46,(n41,n48)),((n42,n47),(n45,(n43,n44)))))))));
	TREE tnt_30 = (n0,((n1,n2),(n3,(((n12,(((n11,(n10,(n7,(n4,(n5,n6))))),((n17,(n14,(n13,n16))),(n15,n18))),(n8,n9))),((n19,(n20,n21)),((((n22,(n37,(n23,(n24,(n38,n39))))),(n31,(n34,(n33,(n32,(n35,n36)))))),(n30,(n29,(n27,n28)))),(n25,n26)))),(n40,((n46,(n41,n48)),((n42,n47),(n45,(n43,n44)))))))));

END;
